# Supplementary material for: Effect of Microbial Fermentation on the Fishy-Odor Compounds in Kelp (Laminaria japonica)
Source: Foods. 2021 Oct 21;10(11):2532. doi: 10.3390/foods10112532 (PMC8623561; doi:10.3390/foods10112532)
Supplement: Supplementary file 1 [file foods-10-02532-s001.zip]

Archive with 1 entries (1 files):
- foods-1386281-supplementary.pdf
